# Supplementary material for: Genomic Biomarkers and Mutational Landscape of Nonsyndromic Hearing Loss (NSHL) in the Singaporean Population: Clinical Translational Implications
Source: Biomolecules. 2026 Feb 26;16(3):352. doi: 10.3390/biom16030352 (PMC13024665; doi:10.3390/biom16030352)
Supplement: Supplementary file 1 [file biomolecules-16-00352-s001.zip]

Archive with 3 entries (3 files):
- biomolecules-4126176-supplementary.pdf
- Supplementary VCF.txt
- Supplementary_Data_Sanger_results.pptx
