# Supplementary material for: Genomic Biomarkers and Mutational Landscape of Nonsyndromic Hearing Loss (NSHL) in the Singaporean Population: Clinical Translational Implications
Source: Biomolecules. 2026 Feb 26;16(3):352. doi: 10.3390/biom16030352 (PMC13024665; doi:10.3390/biom16030352)
Supplement: Supplementary file 1 [file biomolecules-16-00352-s001.zip › Supplementary VCF.txt]

#CHROM	POS	ID	REF	ALT	QUAL	FILTER	INFO	FORMAT	PT04
9	69218351	.	G	A	1610.77	PASS	AC=1;AF=0.500;AN=2;BaseQRankSum=-0.210;ClippingRankSum=-1.221;DP=148;FS=0.620;MLEAC=1;MLEAF=0.500;MQ=60.00;MQ0=0;MQRankSum=-0.789;QD=10.88;ReadPosRankSum=1.275	GT:AD:DP:GQ:PL	0/1:82,66:148:99:1639,0,2253
#CHROM	POS	ID	REF	ALT	QUAL	FILTER	INFO	FORMAT	PT05
chr7	107683453	.	A	G	1057.77	PASS	AC=1;AF=0.500;AN=2;BaseQRankSum=0.760;ClippingRankSum=0.000;DP=88;ExcessHet=3.0103;FS=0.803;MLEAC=1;MLEAF=0.500;MQ=60.00;MQRankSum=0.000;QD=12.16;ReadPosRankSum=0.607;SOR=0.665	GT:AD:DP:GQ:PL	0/1:46,41:87:99:1086,0,1187
chr7	107701197	.	G	T	635.77	PASS	AC=1;AF=0.500;AN=2;BaseQRankSum=0.353;ClippingRankSum=0.000;DP=51;ExcessHet=3.0103;FS=2.632;MLEAC=1;MLEAF=0.500;MQ=60.00;MQRankSum=0.000;QD=12.72;ReadPosRankSum=-0.648;SOR=1.244	GT:AD:DP:GQ:PL	0/1:27,23:50:99:664,0,791
#CHROM	POS	ID	REF	ALT	QUAL	FILTER	INFO	FORMAT	PT09
chr13	20189473	.	C	T	4768.77	PASS	AC=2;AF=1.00;AN=2;DP=139;ExcessHet=3.0103;FS=0.000;MLEAC=2;MLEAF=1.00;MQ=60.00;QD=34.81;SOR=1.290	GT:AD:DP:GQ:PL	1/1:0,137:137:99:4797,411,0
#CHROM	POS	ID	REF	ALT	QUAL	FILTER	INFO	FORMAT	PT14
chr13	20189346	.	AG	A	6446.73	PASS	AC=2;AF=1.00;AN=2;DP=193;ExcessHet=3.0103;FS=0.000;MLEAC=2;MLEAF=1.00;MQ=60.00;QD=36.43;SOR=0.715	GT:AD:DP:GQ:PL	1/1:0,182:182:99:6484,548,0
#CHROM	POS	ID	REF	ALT	QUAL	FILTER	INFO	FORMAT	PT21
chr17	18131467	.	G	A	1108.77	PASS	AC=1;AF=0.500;AN=2;BaseQRankSum=-1.477;ClippingRankSum=0.000;DP=83;ExcessHet=3.0103;FS=0.000;MLEAC=1;MLEAF=0.500;MQ=60.00;MQRankSum=0.000;QD=13.36;ReadPosRankSum=1.213;SOR=0.664	GT:AD:DP:GQ:PL	0/1:42,41:83:99:1137,0,1303
#CHROM	POS	ID	REF	ALT	QUAL	FILTER	INFO	FORMAT	PT28
chr9	72826915	.	G	C	1896.77	PASS	AC=1;AF=0.500;AN=2;BaseQRankSum=-1.660;ClippingRankSum=0.000;DP=149;ExcessHet=3.0103;FS=0.603;MLEAC=1;MLEAF=0.500;MQ=60.00;MQRankSum=0.000;QD=12.73;ReadPosRankSum=0.735;SOR=0.632	GT:AD:DP:GQ:PL	0/1:78,71:149:99:1925,0,2323
#CHROM	POS	ID	REF	ALT	QUAL	FILTER	INFO	FORMAT	PT18
chr13	20189473	.	C	T	5402.77	PASS	AC=2;AF=1.00;AN=2;DP=155;ExcessHet=3.0103;FS=0.000;MLEAC=2;MLEAF=1.00;MQ=60.00;QD=34.86;SOR=1.324	GT:AD:DP:GQ:PL	1/1:0,155:155:99:5431,465,0
#CHROM	POS	ID	REF	ALT	QUAL	FILTER	INFO	FORMAT	PT19
chr7	107689130	.	C	T	2842.77	PASS	AC=1;AF=0.500;AN=2;BaseQRankSum=0.318;ClippingRankSum=0.000;DP=199;ExcessHet=3.0103;FS=0.522;MLEAC=1;MLEAF=0.500;MQ=60.00;MQRankSum=0.000;QD=14.43;ReadPosRankSum=1.422;SOR=0.648	GT:AD:DP:GQ:PL	0/1:91,106:197:99:2871,0,2316
chr7	107690134	.	C	T	2755.77	PASS	AC=1;AF=0.500;AN=2;BaseQRankSum=-1.711;ClippingRankSum=0.000;DP=222;ExcessHet=3.0103;FS=4.059;MLEAC=1;MLEAF=0.500;MQ=60.00;MQRankSum=0.000;QD=12.41;ReadPosRankSum=1.312;SOR=0.472	GT:AD:DP:GQ:PL	0/1:119,103:222:99:2784,0,3532
